# Supplementary material for: Phototactic Algae-Driven Unidirectional Transport of Submillimeter-Sized Cargo in a Microchannel
Source: Micromachines (Basel). 2019 Feb 16;10(2):130. doi: 10.3390/mi10020130 (PMC6412834; doi:10.3390/mi10020130)
Supplement: Supplementary file 1 [file micromachines-10-00130-s001.zip]

Archive with 2 entries (2 files):
- Movie S1.mp4
- Supplementary Materials.docx
